# Supplementary material for: PAD Score: A Clinical Prediction Tool for Disseminated Intravascular Coagulation in Placental Abruption
Source: J Clin Med. 2026 May 5;15(9):3524. doi: 10.3390/jcm15093524 (PMC13164300; doi:10.3390/jcm15093524)
Supplement: Supplementary file 1 [file jcm-15-03524-s001.zip]

Archive with 1 entries (1 files):
- jcm-4188871-supplementary.pdf
